# Supplementary material for: Seabird colonies as important global drivers in the nitrogen and phosphorus cycles
Source: Nat Commun. 2018 Jan 23;9:246. doi: 10.1038/s41467-017-02446-8 (PMC5780392; doi:10.1038/s41467-017-02446-8)
Supplement: Supplementary file 5 — Supplementary Data 2 [file 41467_2017_2446_MOESM5_ESM.xlsx]

## Sheet: Capa_Aves_V_Correxida170320 (2
Supplementary Data 2: Geographic coordinates with their corresponding N and P excreted every year.
Latitude (°)	Longitude (°)	Nitrogen	Phosphorus
		(kg)	(kg)
-72	-17	306167	51286.8
-66.4	110.5	260242	43593.8
-66.2	110.4	286485	47989.8
-66.2	110.6	212130	35534.4
-65.9	110.2	111095	18609.8
-65.1	-64.1	185012	30991.9
-64.8	-63.1	2186.9	366.33
-64.8	-63.5	143898	24104.8
-64.7	-62.7	68231.4	11429.6
-64.7	-62.8	67225.5	11261.1
-64.7	-62.9	13099.6	2194.34
-64.6	-62.6	231812	38831.4
-64.2	-61.6	44088	7385.3
-64.2	-61.8	41551.2	6960.35
-64.1	-61	16401.8	2747.51
-64.1	-61.6	43825.6	7341.34
-64	-61	12902.8	2161.38
-63.9	-61	5904.65	989.11
-63.9	-61.4	5423.52	908.51
-63.6	-59.9	12990.2	2176.02
-63.3	-58.7	28823.4	4828.29
-63.3	-62.2	1.17874e+06	197454
-63.2	-57.5	14039.9	2351.87
-63	-55.9	743.55	124.55
-63	-56.5	524.86	87.92
-63	-60.7	2.86485e+06	479898
-62.8	-61.4	34990.5	5861.35
-62.7	-60.6	896631	150197
-62.6	-61	10729	1797.24
-62.6	-61.1	16292.5	2729.19
-62.5	-59.8	234874	39344.3
-62.4	-59.4	32803.6	5495.02
-62.4	-59.7	4833.07	809.59
-62.4	-59.9	2558.68	428.61
-62.3	-59.7	1.00908e+06	169034
-62.2	-58.8	183263	30698.8
-62.2	-58.9	132526	22199.9
-62.1	-58.8	229188	38391.8
-62.1	-58.9	170579	28574.1
-62	-56.6	139962	23445.4
-62	-58.7	94036.9	15752.4
-61.9	-58	717305	120158
-60.7	-44.5	778538	130415
-60.7	-44.6	809155	135544
-60.7	-44.8	1.41252e+07	2.36615e+06
-60.7	-45.2	419886	70336.2
-60.7	-45.7	177139	29673.1
-60.6	-46	2.09943e+06	351681
-60.6	-45	144773	24251.3
-60.6	-44.8	1.39022e+07	2.32879e+06
-60.6	-45.2	190261	31871.1
-60.6	-45.3	262429	43960.1
-22.8	14.5	4155.12	696.03
-16	-5.8	48.11	8.06
14.7	-60.9	131.22	21.98
16	-61.3	371.77	62.28
17.7	-64.7	35.65	5.97
18.1	-63	502.99	84.26
18.1	-63.2	26879.5	4502.65
18.3	-65	3848.96	644.75
37.3	53.9	14871	2491.07
42.9	144.4	1841.37	308.45
43	6.3	2186.91	366.33
43.6	28.6	244.93	41.03
43.7	28.6	231.81	38.83
44	28.6	118.09	19.78
45	35.3	415.51	69.6
49.3	-2.3	1694.85	283.91
49.5	-2.3	645.14	108.07
50.2	-5.1	22000.3	3685.32
50.2	-5.3	1742.97	291.96
50.3	-5.1	19354.1	3242.06
50.7	-1.4	1734.21	290.51
50.7	-3.9	14346.1	2403.15
50.8	-1.4	253.67	42.5
51	-4.2	4811.19	805.94
51	-55.6	2405.6	402.97
51.1	-3.1	1250.48	209.47
51.2	-3.1	506.93	84.92
51.2	1	36.46	6.11
51.3	-3.1	510.86	85.58
51.5	0	1968.21	329.7
51.6	-1.9	13.56	2.28
51.6	-176.8	1443.36	241.78
51.6	-178.8	212414	35582.1
51.6	-8.7	3345.97	560.49
51.6	-8.9	3645.57	610.68
51.6	-9.7	99.72	16.71
51.7	-176.4	109.34	18.32
51.7	-176.5	973.18	163.02
51.7	-176.6	568.6	95.25
51.7	-176.9	86.6	14.51
51.7	-5	44569.1	7465.9
51.7	-5.1	314696	52715.5
51.7	0.9	3411.58	571.48
51.8	-176.1	605.77	101.48
51.8	-176.2	542.36	90.85
51.8	-176.4	776.35	130.05
51.8	-5	59046.4	9891.03
51.8	177.3	155.27	26.01
51.8	178.3	122795	20569.7
51.9	-10.4	11153.2	1868.3
51.9	-10.5	13908.7	2329.89
51.9	-131	1180.93	197.82
51.9	-175.9	3621.52	606.65
51.9	-176	896.63	150.19
51.9	-176.1	507.36	84.99
51.9	-176.6	277.74	46.53
51.9	177.5	2289.69	383.54
51.9	177.7	537.98	90.12
51.9	179.6	21431.7	3590.07
52	-174.4	2143.16	359.01
52	-175.9	3499.05	586.14
52	-176.1	419.88	70.33
52	-2.1	4.92	0.82
52	-3.3	0.39	0.07
52	-4.7	1268.41	212.47
52	-7.4	5685.96	952.46
52	1.3	621.08	104.04
52	177.6	1377.75	230.79
52	177.7	546.73	91.59
52	179.6	2186.91	366.33
52.1	-10	96.88	16.23
52.1	1.4	5699.73	954.78
52.1	1.6	24.27	4.07
52.2	-10.1	405.01	67.84
52.2	-6.4	355.13	59.49
52.3	-131.3	2777.37	465.25
52.3	0	1296.17	217.13
52.5	-1.6	224.81	37.66
52.5	-131.3	1705.79	285.74
52.5	-9.7	29.11	4.87
52.6	-1.7	310.54	52.02
52.7	-9.6	10659	1785.52
52.7	4.7	406.76	68.13
52.8	-170.1	612.34	102.57
52.8	0.6	328.1	54.96
52.8	173.4	2930.45	490.89
52.9	-168.8	221.31	37.07
52.9	-169.8	2687.71	450.22
52.9	0.7	4220.73	707.03
52.9	0.8	1531.33	256.51
52.9	0.9	43.12	7.22
52.9	4.8	461.44	77.29
53	-168.4	20272.6	3395.92
53	-2.8	4.59	0.77
53	-4.5	28429.9	4762.37
53	-6.1	1487.09	249.11
53	-6	3171.01	531.18
53.1	-4.2	22223.3	3722.69
53.1	-4.3	11597.4	1942.71
53.1	-4.4	1530.83	256.43
53.1	-9.6	125.09	20.95
53.2	-3	218.69	36.63
53.2	-3.4	72.6	12.16
53.2	-4.5	52.59	8.81
53.2	-9.8	4244.78	711.06
53.3	-4.6	113.28	18.97
53.3	-9.9	1078.14	180.61
53.4	-166.8	166.21	27.84
53.4	-166.9	4614.37	772.97
53.4	-3	192.67	32.27
53.4	-6.1	127059	21284
53.5	-10	741.8	124.26
53.5	-10.3	103.87	17.4
53.5	-3	20.12	3.37
53.5	-9.9	219.13	36.71
53.6	-0.9	328.04	54.95
53.6	-10	48.55	8.13
53.6	-9.9	1021.73	171.15
53.8	-1.4	780.73	130.78
53.8	-10	903.19	151.29
53.9	-2.7	17337.8	2904.31
53.9	-2.9	13777.6	2307.93
53.9	-9.9	6451.37	1080.69
54	-1.4	721.68	120.89
54	-1.5	0.39	0.07
54	-10	1005.97	168.51
54	-2.7	61.23	10.26
54	-2.9	0.14	0.02
54	-9.9	36083.9	6044.52
54	159.9	24056	4029.68
54.1	-3.2	9624.57	1612.24
54.1	-4.7	6429.5	1077.03
54.1	-9.9	31097.8	5209.27
54.2	-0.3	791.66	132.62
54.2	-130.6	9478.05	1587.7
54.2	-3.3	251.49	42.13
54.2	-4.5	1618.86	271.18
54.3	-5.7	984.11	164.85
54.3	-8.7	2908.58	487.22
54.4	-3.2	10081.6	1688.8
54.4	-5.7	984.11	164.85
54.4	-7.8	258.05	43.23
54.5	-5.6	3280.36	549.5
54.5	-6.5	111.53	18.69
54.6	-4.9	4857.12	813.63
54.6	-5.5	209.94	35.17
54.6	-6.5	84.64	14.18
54.6	-6.6	187.86	31.46
54.7	-4.6	2147.54	359.74
54.7	-4.8	24042.6	4027.44
54.8	-4	2348.73	393.44
54.8	-4.1	29.74	4.99
54.8	-4.6	2221.9	372.19
54.8	-6.2	780.73	130.78
54.9	-3.6	33.68	5.65
54.9	-4.6	103.66	17.36
55	-1.5	3717.74	622.77
55	-1.6	5.03	0.84
55	-3.6	7.44	1.25
55	-4.1	8.09	1.36
55	-4.6	9.62	1.61
55	-5.1	1233.86	206.69
55	-6.2	105184	17619.6
55	-6	1921.2	321.82
55	-7.5	37.18	6.23
55	-8.2	21431.7	3590.08
55	-8.3	2191.28	367.06
55.1	-5	5030.08	842.6
55.1	-6.3	443.94	74.36
55.1	-7.9	798.22	133.71
55.1	-8	12281.7	2057.34
55.1	-8.2	8747.86	1465.38
55.2	-5	10497.1	1758.41
55.2	-6.3	115735	19387.2
55.4	-1.6	3028.86	507.37
55.4	-133.7	13.62	2.29
55.4	-3.7	235.31	39.41
55.5	-1.8	2361.86	395.64
55.5	-3.7	234.22	39.23
55.5	-4.2	223.06	37.36
55.5	-5	8310.24	1392.07
55.6	-133.7	20.99	3.52
55.6	-4.5	374.61	62.75
55.6	-4.8	783.57	131.26
55.6	10.2	21650.4	3626.71
55.7	-3.7	23.4	3.92
55.7	-4.2	301.79	50.55
55.7	-4.3	67.79	11.35
55.7	-4.4	820.08	137.37
55.8	-133.7	53.57	8.97
55.8	-3.4	1793.27	300.4
55.8	-4	229.85	38.5
55.8	-4.3	429.94	72.02
55.9	-133.7	498.61	83.52
55.9	-4.4	598.77	100.3
55.9	-4.5	29.8	4.99
55.9	-4.7	656.07	109.9
56	-2.6	43541.3	7293.71
56	-2.9	0.05	0.01
56	-3.1	13668.2	2289.59
56	-3.4	1695.95	284.09
56	-3.7	7.87	1.32
56	-3.8	225.26	37.73
56	-3.9	279.93	46.89
56	-4	214.32	35.9
56	-4.1	1.16	0.19
56	-4.4	43.3	7.25
56.1	-133.7	551.1	92.32
56.1	-3.1	10788	1807.12
56.1	-6.1	62108.1	10403.9
56.1	-6.3	54782	9176.68
56.2	-3.4	274.46	45.97
56.2	-6.1	41955.8	7028.13
56.2	-6.3	415.52	69.61
56.2	-6	617.58	103.45
56.6	-135.2	613.51	102.77
56.7	-135.4	590.97	98.99
56.8	-135.4	52.99	8.87
56.8	-2.9	675.75	113.19
56.8	-5.8	212.13	35.53
57	-135.9	27817.4	4659.77
57	-2.2	96.22	16.12
57	-2.9	179.33	30.04
57	-3.2	32.8	5.5
57	-6.4	4592.5	769.3
57.1	-6.5	10716.9	1795.21
57.2	-135.9	962.24	161.19
57.2	-3.9	42.2	7.08
57.3	-1.9	19.91	3.34
57.4	-4	9.56	1.6
57.4	-4.2	1093.45	183.17
57.4	-6.5	18501.2	3099.19
57.5	-1.9	141.94	23.78
57.5	-3.1	1561.45	261.56
57.5	-3.9	197.47	33.08
57.5	-4.2	853.48	142.97
57.5	-7.1	14761.6	2472.75
57.5	-7.3	2875.78	481.73
57.6	-4	1882.31	315.31
57.6	-4.6	2318.12	388.31
57.7	-5	12735.9	2133.42
58	-3.9	0.37	0.06
58.1	-135.3	111.53	18.68
58.1	-135.5	145.21	24.32
58.1	-136.4	1550.52	259.74
58.1	-136.6	627.64	105.14
58.2	-3.5	752.3	126.02
58.3	-136.9	1208.49	202.43
58.3	-3.3	356028	59639.2
58.3	-5	1133.91	189.94
58.4	-3.3	63420.7	10623.8
58.4	-3.4	79401.7	13300.8
58.4	-4.6	24611.4	4122.73
58.5	-136	854.07	143.07
58.5	-3.4	43.3	7.26
58.5	-4.6	24830.1	4159.37
58.6	-136	1933.23	323.84
58.6	-3.1	3.8	0.63
58.7	-136	1122.76	188.07
58.7	-136.1	1033.97	173.21
58.7	-136.2	402.39	67.4
58.7	-136.3	632.02	105.87
58.8	-136.3	647.33	108.43
59	-3	258930	43374
60	-45.3	62.98	10.55
60	-45.4	153.08	25.64
60.1	-45.1	9.18	1.54
60.2	-44.1	24.72	4.14
60.2	-45.1	1666.42	279.15
60.3	-1.2	62764.2	10513.8
60.3	-44.1	293.71	49.2
60.3	170.7	25368.1	4249.48
60.5	-45.6	2077.56	348.01
60.5	-45.8	704.18	117.96
60.6	-45.8	463.62	77.67
60.6	-46.7	80.92	13.55
60.7	-46.7	192.45	32.24
60.7	-47.4	10.61	1.77
60.7	-47.6	95.78	16.05
60.7	-47.9	29.52	4.95
60.8	-48.3	1038.78	174.01
60.8	172.1	33241	5568.28
60.9	-46.6	3787.72	634.49
60.9	-48.2	216.51	36.27
60.9	-48.3	997.23	167.04
60.9	-48.4	660.45	110.63
61	-46.4	2733.64	457.92
61	-48	26266.9	4400.04
61.2	172.8	51282.9	8590.54
61.3	159.9	6145.2	1029.39
61.4	-49	56.64	9.48
61.5	-49.4	11.7	1.96
61.7	159.4	144354	24181.1
61.8	-49.4	19.68	3.29
61.8	-49.5	332.85	55.76
62	-49	1120.13	187.64
62	-49.2	765.42	128.22
62	-49.4	2415.66	404.65
62	-49.5	368.72	61.76
62	-7	389094	65178.2
62.3	-50.1	325.85	54.59
62.4	-50.3	173.2	29.01
62.7	-50.5	129.25	21.65
63	-50.7	9.84	1.65
63.1	-51.1	568.59	95.25
63.2	-51.2	191.14	32.02
63.3	-51.2	128.15	21.46
63.4	-51.1	548.92	91.94
63.4	-51.4	597.68	100.11
63.5	-51.4	142.81	23.92
63.5	-51.5	87.92	14.72
63.6	-51.4	158.99	26.63
63.6	-51.5	308.79	51.73
63.6	-51.6	11024.2	1846.7
63.8	-51.2	34.94	5.86
63.8	-51.6	11376.3	1905.67
63.8	-51.8	164.68	27.59
64	-51.7	3.94	0.66
64	-51.8	15.53	2.6
64	-51.9	188.44	31.56
64	-52.1	312.29	52.31
64.1	-52.2	459.99	77.05
64.2	-52.2	548.91	91.95
64.3	-51.4	3798.65	636.33
64.5	-51.3	1772.29	296.88
64.5	-52.2	113.72	19.05
64.6	-50.6	13788.4	2309.74
64.7	-52.2	139.97	23.45
64.9	-52.2	404.58	67.78
65	-175.8	21.65	3.63
65	-175.9	21.43	3.59
65	-52.2	288.67	48.36
65	-52.5	3.66	0.61
65.4	-53.2	8.97	1.51
65.5	-52.7	1117.51	187.2
65.6	-52.7	16.84	2.82
65.6	-53.2	14.87	2.5
65.6	-53.3	74.36	12.45
65.8	-53.2	26.02	4.36
65.9	-52.8	54.89	9.19
66	-169.7	4155.12	696.04
66	-51.8	1355.88	227.13
66	-51.9	634.2	106.24
66	-52.2	3717.74	622.77
66	-52.6	111970	18756.3
66	-52.8	34.99	5.86
66	-52	1093.45	183.17
66.1	-50.8	81.35	13.63
66.4	-53	83.11	13.92
66.7	-51	78.73	13.19
66.7	-53.1	89.67	15.02
66.7	-53.3	104.97	17.59
66.7	-53.6	56.43	9.45
66.7	-53	32.81	5.5
66.8	-53.1	3752.73	628.63
66.8	-53.6	53.37	8.94
67	-53.6	7.44	1.25
67.6	-51	315.14	52.79
67.6	-51.1	638.79	107.01
67.6	-51.6	914.13	153.13
67.6	-53.3	75.89	12.71
67.6	-53.8	40.24	6.74
67.7	-51	28.21	4.72
67.7	-51.1	675.75	113.2
67.7	-51.2	1143.31	191.52
67.7	-51.4	24.71	4.14
67.7	-51.5	25.15	4.21
67.7	-51.6	795.16	133.2
67.7	-51.9	1086.23	181.95
67.7	-52.1	1102.2	184.63
67.7	-52.3	838.46	140.46
67.7	-52.8	1034.4	173.28
67.7	-53.5	37.4	6.26
67.7	-53	232.69	38.98
67.8	-51.1	83.1	13.92
67.8	-51.3	612.33	102.57
67.8	-51.4	888.1	148.77
67.8	-51.6	77.85	13.04
67.8	-53.3	25.59	4.29
67.8	-53	112.41	18.83
67.9	-51	126.4	21.17
67.9	-51.4	914.12	153.12
67.9	-51.9	108.69	18.2
67.9	-52.3	833.19	139.57
68	-50.4	17.06	2.86
68	-52.3	124.64	20.87
68	-53.3	345.54	57.88
68	-53	16.41	2.74
68.1	-51	190.26	31.87
68.1	-51.9	126.84	21.25
68.1	-52	417.7	69.97
68.2	-51.4	41.55	6.96
68.2	-53.2	91.85	15.39
68.3	-51.3	241.43	40.45
68.4	-51.1	12720.1	2130.78
68.4	-51.3	37.18	6.24
68.4	-51.4	942.56	157.89
68.4	-51.5	3330.66	557.93
68.4	-51.7	107.16	17.95
68.4	-52.9	119.4	20.01
68.5	-50.8	1004.67	168.29
68.5	-51.8	129.69	21.71
68.5	-53.2	50.73	8.5
68.6	-51.1	13493.2	2260.28
68.6	-53.5	81.57	13.67
68.6	-52	741.36	124.19
68.7	-51.1	903.19	151.3
68.7	-52.3	174.05	29.16
68.8	-50.7	597.47	100.08
68.8	-50.8	175.83	29.45
68.8	-52.3	110.64	18.54
68.8	-53.1	721.68	120.89
68.8	-53.5	1320.89	221.27
68.9	-53.4	645.14	108.07
69	-50.9	96.22	16.12
69	-51.1	115.9	19.42
69	-51.2	151.26	25.34
69	-53.4	588.28	98.55
69.1	-50.7	1027.85	172.18
69.1	-50.8	898.82	150.57
69.2	-50.5	568.6	95.25
69.2	-50.7	531.42	89.02
69.2	-50.8	796.04	133.35
69.2	-54	378.33	63.37
69.3	-50.5	68.67	11.5
69.3	-50.8	26295.4	4404.8
69.3	-50.9	52.49	8.79
69.4	-50.5	28257.9	4733.55
69.4	-50.9	32.37	5.42
69.4	-54.3	8353.98	1399.39
69.5	-50.4	212.13	35.53
69.5	-50.5	28268.2	4735.27
69.5	-50.6	2886.71	483.57
69.5	-50.8	26833.3	4494.92
69.5	-51	942.55	157.89
69.5	-53.9	185.89	31.14
69.6	-50.6	454.88	76.2
69.7	-50.5	18.81	3.15
69.8	-50.6	279.05	46.75
69.8	-50.8	1334.01	223.46
69.8	-51.3	3732.61	625.25
69.9	-50.7	11885.8	1991.03
69.9	-51.2	81352.9	13627.6
70	-50.6	64.73	10.85
70	-50.7	11809.3	1978.21
70	-50.9	74.13	12.42
70	-51.2	59068.3	9894.69
70.1	-53.5	277.74	46.52
70.2	-53.5	363.03	60.81
70.3	-50.8	17.45	2.92
70.3	-53.9	365.22	61.18
70.3	-54.2	25.15	4.21
70.3	-54.7	118.1	19.78
70.4	-51	212.13	35.54
70.4	-51.1	384.9	64.47
70.4	-51.2	203.6	34.11
70.4	-51.5	74595.4	12495.7
70.4	-55	343.35	57.52
70.5	-50.8	49.6	8.31
70.5	-51	310.55	52.02
70.5	-51.2	92.07	15.42
70.5	-51.7	146.3	24.51
70.5	-54.2	339.41	56.85
70.6	-51	205.36	34.4
70.6	-51.2	74860	12540
70.6	-51.3	139.96	23.44
70.6	-52.1	32.81	5.5
70.7	-52.1	708.56	118.7
70.7	-53.7	476.75	79.86
70.8	-53.7	343.57	57.55
71	-54.8	21.87	3.66
71	-54.9	31.06	5.2
71.2	-21.7	11.81	1.98
71.7	-55.8	165.99	27.81
72	-54.7	11.15	1.87
72	-55.4	92.51	15.5
72.2	-55.8	317.1	53.11
72.3	-54.9	103.01	17.25
72.3	-55.1	80.26	13.44
72.3	-55.4	8.2	1.37
72.4	-54.9	461.66	77.33
72.4	-55.1	598.55	100.27
72.4	-55.2	55.55	9.3
72.4	-55.4	289.66	48.52
72.4	-55.7	1548.33	259.36
72.4	-55	548.91	91.95
72.5	-55.6	196.83	32.97
72.5	-55.8	209.94	35.17
72.6	-55.1	1150.31	192.7
72.6	-55.2	1124.08	188.3
72.6	-55.3	437.38	73.27
72.6	-55.4	594.85	99.65
72.6	-55.6	594.84	99.64
72.6	-55.7	191070	32006.6
72.6	-55	765.41	128.22
72.7	-54.8	378.77	63.45
72.7	-54.9	743.55	124.55
72.7	-55.1	573.43	96.06
72.7	-55.2	1076.18	180.28
72.7	-55.3	194.64	32.6
72.7	-55.6	459.25	76.93
72.7	-55.7	189697	31776.6
72.7	-56.2	32.59	5.46
72.7	-56.3	107.82	18.06
72.7	-56.4	146715	24576.7
72.8	-54.9	324.76	54.39
72.8	-55.3	157.68	26.41
72.8	-55.6	45.93	7.7
72.8	-55.7	157.46	26.37
72.8	-56.3	70171.9	11754.7
72.8	-56.5	46.15	7.73
72.8	-55	415.51	69.6
72.9	-54.9	67.8	11.35
72.9	-55.3	26.9	4.5
72.9	-56.3	70161.2	11752.9
72.9	-56.4	146641	24564.2
72.9	-55	56.64	9.48
73	-56.4	253.68	42.49
73	-56.5	43.74	7.33
73	-56.9	63.42	10.62
73.1	-56.4	190.26	31.87
73.1	-56	34.78	5.83
73.2	-55.8	63.42	10.62
73.2	-56.3	293.92	49.24
73.3	-56.2	69.72	11.68
73.3	-56.3	314.92	52.76
73.3	-56.4	96.22	16.12
73.4	-55.8	68.45	11.46
73.4	-56.3	100.6	16.85
73.4	-56.6	15813.1	2648.89
73.5	-56.5	87.7	14.69
73.6	-56.9	131.21	21.98
73.7	-55.9	31.93	5.35
73.7	-56.3	139.96	23.44
73.7	-56.8	89.66	15.02
73.8	-20.1	11.81	1.98
73.9	-56.8	111.97	18.76
73.9	-57.4	9.84	1.65
74.1	-57.1	55.99	9.37
76.4	-20.7	10.93	1.83
76.4	-20.8	7.76	1.29
16.3	-61.3	53.52	8.96
16.6	-24.6	50.3	8.43
-17.1	-61.9	37.18	6.23
17.6	-63.2	49.44	8.28
17.8	-64.7	28.43	4.76
18.3	-65.3	5204.84	871.87
18.4	-65	568.6	95.25
-21.8	35.4	4373.81	732.67
24.8	141.3	54.67	9.16
27.1	-114.4	1180.93	197.82
27.9	34.6	50.3	8.43
-29.3	-177.8	1.30821e+06	219141
-3.6	-171.6	787.29	131.88
-33.8	-80.8	177139	29673.1
-34.7	20	437.38	73.27
35.2	-2.4	2624.29	439.6
35.6	139.8	3586.53	600.79
35.7	-1.1	18.81	3.15
36.6	-6.3	9403.69	1575.24
36.6	26.4	9.62	1.61
37.3	26.8	415.51	69.6
-37.6	-57.3	89.66	15.02
37.8	-0.8	43.74	7.33
38.5	0.2	7.87	1.32
38.7	1.4	262.43	43.96
40.9	68.8	9841.07	1648.5
41.3	141.3	7	1.17
41.9	8.6	546.73	91.58
42.3	141	9.62	1.61
43.2	-8.9	4373.81	732.67
43.2	5.4	0.39	0.07
43.4	-2.7	2.62	0.44
43.4	-4.8	634.2	106.24
43.5	-1.6	0.35	0.06
43.5	-4	0.98	0.16
43.5	4	4373.81	732.67
43.6	-6	1290.27	216.14
43.6	-8.2	0.81	0.14
44.7	-1.1	393.64	65.94
46.5	31.6	16839.2	2820.78
-46.8	167.6	80915.5	13554.4
46.9	-54.7	3936.43	659.4
46.9	-55.6	962.24	161.19
46.9	-56.1	2186.91	366.33
47.2	-65	393.64	65.94
48.1	-4.6	656.07	109.9
48.4	-4.9	9403.69	1575.24
48.6	-2.2	30.62	5.13
48.6	-4.6	17.5	2.93
48.7	-2.3	1137.19	190.49
48.7	-3.9	4592.5	769.3
48.9	-1.8	2624.29	439.6
49.2	-2.1	721.68	120.89
49.3	-53.5	5685.95	952.47
49.4	-2.2	15.09	2.53
49.4	-2.4	15.42	2.58
49.5	-1.1	67.79	11.36
49.6	-2.3	568.6	95.25
49.6	-53.8	2405.6	402.97
-49.6	68.8	524.86	87.92
49.7	-2.2	74359.6	12456.2
49.8	0.4	118.09	19.78
49.9	-6.4	524.86	87.92
5.9	1	1749.52	293.07
50.3	-127.8	41.55	6.96
50.3	-4.9	9906.68	1659.49
50.3	-5.3	15.31	2.56
50.4	-5.1	328.04	54.95
50.5	-5	1355.88	227.13
50.6	-1.3	37.18	6.23
50.6	-2.2	4.41	0.74
50.6	-2.3	218.69	36.63
50.6	-2.5	2.84	0.48
50.6	-3.7	1049.71	175.84
50.6	-4.6	37.18	6.23
50.7	-1.5	41.55	6.96
50.7	-1.6	852.89	142.87
50.7	-1.8	7.44	1.25
50.7	-1.9	306.17	51.29
50.7	-2	8.4	1.41
50.7	-2.1	1552.7	260.1
50.8	-0.6	1793.26	300.39
50.8	-0.7	5.69	0.95
50.8	-0.9	0.52	0.09
50.8	-1	0.48	0.08
50.8	-1.1	1815.13	304.06
50.8	-1.2	67.79	11.36
50.8	-3.9	1443.36	241.78
50.8	-4.1	656.07	109.9
50.8	0.1	1027.85	172.18
50.8	0.2	3499.05	586.14
50.9	-1.4	159.64	26.74
50.9	-4.3	188.07	31.5
50.9	0.7	502.99	84.26
50.9	0.8	12.03	2.01
50.9	0.9	15.09	2.52
51.1	-3	1277.16	213.94
51.1	1.4	1443.36	241.78
51.2	-3.7	18.81	3.15
51.2	-4.7	6.12	1.03
51.2	1.3	129.03	21.61
51.3	-179.1	1355.88	227.13
51.3	-56.5	809.16	135.54
51.4	-0.9	7.22	1.21
51.4	-1.1	155.27	26.01
51.4	-3.1	7.87	1.32
51.4	-3.2	1465.23	245.44
51.4	-3.4	612.33	102.57
51.4	-3.5	61.23	10.26
51.4	0.7	52.49	8.79
51.4	0.8	4.16	0.7
51.4	1	1.47	0.25
51.4	179.2	3.28	0.55
51.5	-3.6	6.34	1.06
51.5	0.1	3.72	0.62
51.6	-3	218.69	36.63
51.6	-3.8	41.55	6.96
51.6	-4	1334.01	223.46
51.6	-4.2	306.17	51.29
51.6	-4.3	590.47	98.91
51.6	-8.6	4155.12	696.04
51.6	-9.2	677.94	113.56
51.6	-9.4	179.33	30.04
51.6	0	1749.52	293.07
51.7	-0.2	5.9	0.99
51.7	-1.4	32.8	5.5
51.7	-1.9	4.16	0.7
51.7	-8.7	1946.35	326.04
51.7	-9.7	7.87	1.32
51.7	0.7	5248.58	879.2
51.8	-0.7	5.69	0.95
51.8	-2.3	306.17	51.29
51.8	-3.7	12.03	2.01
51.8	-5.1	8528.93	1428.71
51.8	-5.3	48549.3	8132.63
51.8	-9.8	7.44	1.25
51.8	0.9	568.6	95.25
51.9	-175.8	809.15	135.55
51.9	-2.2	1137.19	190.49
51.9	-5	15308.3	2564.34
51.9	-7.9	5.25	0.88
52.1	-0.5	5.9	0.99
52.1	-10.3	12684	2124.74
52.1	-6.6	54672.6	9158.36
52.1	-7.3	5467.27	915.83
52.1	-7.5	240.56	40.3
52.2	-0.3	3.28	0.55
52.2	-0.6	45.93	7.69
52.2	-2.2	7.87	1.32
52.2	-2.4	32.8	5.5
52.2	-6.5	524.86	87.92
52.2	-6.7	2624.29	439.6
52.3	-0.7	6.12	1.03
52.3	-0.8	181.51	30.41
52.3	-10	0.66	0.11
52.3	-10.1	11.37	1.9
52.3	-3.4	65.61	10.99
52.3	-3.9	37.18	6.23
52.3	-6.3	3.94	0.66
52.3	-6.4	5.23	0.88
52.3	0.3	0.18	0.03
52.4	5.4	20119.5	3370.28
52.5	-1.5	1.66	0.28
52.5	-1.9	251.49	42.13
52.6	-170.7	1487.1	249.11
52.7	-0.3	546.73	91.58
52.7	-0.7	393.64	65.94
52.7	-0.9	5.9	0.99
52.7	-1.8	2.17	0.36
52.7	-2.7	30.62	5.13
52.7	-9.7	28.43	4.76
52.8	-1.6	6.12	1.03
52.8	-1.7	240.56	40.3
52.8	-2	21.65	3.63
52.8	-4.8	393.64	65.94
52.8	-9.5	2.41	0.4
52.8	-9.6	10497.1	1758.41
52.8	172.8	2624.29	439.6
52.9	-1.5	4.59	0.77
52.9	172.4	14871	2491.07
52.9	173.4	1377.75	230.79
53.1	-1.7	61.23	10.26
53.1	-6	2055.69	344.35
53.2	-0.6	3.28	0.55
53.2	-0.8	502.99	84.26
53.2	-4.3	6.78	1.14
53.2	-4.4	349.9	58.61
53.2	-7.8	18.81	3.15
53.2	-9.7	306.17	51.29
53.3	-3.4	2.62	0.44
53.3	-3.5	502.99	84.26
53.3	-3.6	109.35	18.32
53.3	-4.2	135.59	22.71
53.3	-9.8	89.66	15.02
53.4	-1.8	19.03	3.19
53.4	-4.5	52.49	8.79
53.4	-4.6	12.68	2.12
53.4	-9.5	78.73	13.19
53.5	-133	1683.92	282.08
53.5	-166.6	188.07	31.5
53.5	-6.1	33678.3	5641.55
53.6	-3	6.78	1.14
53.6	-6	39.36	6.59
53.7	-0.6	0.45	0.07
53.7	-1.3	0.14	0.02
53.8	-133.1	218.69	36.63
53.8	-3.4	24.06	4.03
53.8	-56.1	9185	1538.6
53.8	-9.7	122.47	20.51
53.9	-0.9	240.56	40.3
53.9	-2.8	8.53	1.43
53.9	-6.2	5.9	0.99
53.9	-9.8	218.69	36.63
54.1	-2.6	0.37	0.06
54.1	-4.6	135.59	22.71
54.1	-4.8	0.85	0.14
54.1	-6.8	150.9	25.28
54.2	-4.7	962.24	161.19
54.3	-130.7	6342.03	1062.37
54.3	-5.5	122.47	20.51
54.4	-4.4	1.92	0.32
54.4	-4.5	0.55	0.09
54.4	-57.3	13777.5	2307.91
54.4	-7.6	0.92	0.15
54.4	-8.6	328.04	54.95
54.4	-8.7	1990.08	333.36
54.5	-2.7	984.11	164.85
54.5	-3.3	203.38	34.07
54.5	-6.4	69.32	11.62
54.6	-1.1	0.63	0.11
54.6	-1.2	67.79	11.36
54.6	-1.6	1.99	0.33
54.6	-3.1	2.17	0.36
54.6	-3.2	459.25	76.93
54.7	-2.4	0.19	0.03
54.7	-5.5	139.96	23.45
54.7	-6.1	41.55	6.96
54.7	-6.5	34.34	5.75
54.7	-6.6	17.28	2.89
-54.7	-64.5	3280.36	549.5
54.8	-133.6	3061.67	512.87
54.8	-3.9	3477.18	582.47
54.8	-4.9	45.93	7.69
54.8	-5.8	45.93	7.69
54.8	-57.3	3061.67	512.87
54.9	-4	511.73	85.72
54.9	-4.2	0.37	0.06
54.9	-4.7	4.37	0.73
54.9	-4.8	8.53	1.43
55.1	-2.2	2.03	0.34
55.1	-4.6	6.56	1.1
55.1	-5.1	1224.67	205.15
55.1	-6.1	201.2	33.7
55.1	-6	215.41	36.08
55.2	-4.7	12.03	2.01
55.2	-4.9	1771.39	296.73
55.2	-6.7	568.6	95.25
55.2	-6.8	3061.67	512.87
55.2	-8.1	264.62	44.32
55.3	-1.9	590.46	98.91
55.3	-4.8	9841.07	1648.5
55.3	-6.2	104971	17584
55.3	-6.3	115687	19379.1
55.4	-133.6	393.64	65.94
55.4	-133.8	6.12	1.03
55.4	-2.8	34.99	5.86
55.5	-2.9	2099.43	351.68
55.5	-5.2	0.44	0.07
55.5	8.3	240.56	40.3
55.6	-1.8	2077.56	348.02
55.6	-3.1	21.87	3.66
55.6	-3.3	34.55	5.78
55.6	-4.1	0.24	0.04
55.6	-5	2842.98	476.23
55.6	-5.1	502.99	84.26
55.7	-4.9	8.09	1.36
55.8	-4.6	41.55	6.96
55.9	-134.6	1946.35	326.04
55.9	-2.2	166.2	27.84
55.9	-4.2	148.71	24.91
55.9	-4.3	371.77	62.28
55.9	-4.8	18.15	3.04
55.9	-5.8	1268.41	212.47
55.9	10.2	12902.7	2161.37
56.1	-2.7	24056	4029.68
56.1	-3.2	9841.07	1648.5
56.1	-3.8	107.16	17.95
56.1	-4.7	306.17	51.29
56.1	-6.2	80915.5	13554.4
56.2	-134.7	0.17	0.03
56.2	-2.6	41551.2	6960.35
56.2	-4.2	115.91	19.42
56.2	-4.4	34.99	5.86
56.2	-6.4	214.32	35.9
56.3	-3.1	28.43	4.76
56.3	-6.1	404.58	67.78
56.3	-6.3	306.17	51.29
56.3	-6	5.25	0.88
56.4	-2.8	0.14	0.02
56.4	-3.4	262.43	43.96
56.4	-6.7	2.84	0.48
56.5	-3	831.02	139.21
56.5	-3.2	925.06	154.96
56.5	-6.5	1.03	0.17
56.6	-3.9	306.17	51.29
56.7	-135.3	306.17	51.29
56.7	-5.2	0.7	0.12
56.8	-2.7	349.9	58.61
56.9	-6.1	6998.1	1172.27
56.9	-6.2	7348	1230.88
57.1	-2.8	0.79	0.13
57.2	-2.2	32.8	5.5
57.2	-3.7	262.43	43.96
57.3	-135.9	918.5	153.86
57.4	-3.3	4592.5	769.3
57.4	-4.3	247.78	41.51
57.4	-6.3	16401.8	2747.51
57.4	-6.4	10934.5	1831.67
57.5	-136	20.12	3.37
57.5	-3.5	26.24	4.4
57.5	-6.5	7785.39	1304.15
57.6	-136.2	240.56	40.3
57.6	-136.3	137.78	23.08
57.6	-3.9	188.07	31.5
57.7	-2.9	5.91	0.99
57.7	-3	41.55	6.96
57.7	-3.1	1508.96	252.77
57.7	-3.3	57.3	9.6
57.7	-4	1880.74	315.05
57.7	-4.6	852.89	142.87
57.7	-6.4	5.25	0.88
57.8	-136.4	481.12	80.59
57.8	-4.4	209.94	35.17
57.8	-4.7	113.72	19.05
57.8	-5	12727.8	2132.06
58.1	-4.7	133.4	22.35
58.2	-136.6	168.39	28.21
58.2	-136.8	393.64	65.94
58.2	-6.6	185.89	31.14
58.3	-136.4	874.77	146.54
58.3	-136.5	568.6	95.25
58.3	-6.3	34.99	5.86
58.3	-7.6	1487.1	249.11
59.8	-44.1	9.19	1.54
60.2	170.5	3499.05	586.14
60.5	-45.4	4.37	0.73
60.5	-45.7	459.25	76.93
-60.6	-45.9	896631	150197
-60.6	-46.1	699810	117227
-60.6	-46.7	8528.93	1428.7
60.7	-48.1	59.05	9.89
60.7	160.4	1946.35	326.04
-60.7	-46	1.57457e+06	263761
-60.7	-45.1	75666.9	12675.2
-60.7	-45.3	179326	30039.4
-60.7	-45.6	874762	146534
60.8	-47.9	3.28	0.55
60.8	160.2	7.87	1.32
-60.8	-45	20119.5	3370.28
-60.8	-45.2	306167	51286.8
-60.8	-45.7	32803.6	5495.02
61.2	-47.8	54.67	9.16
-61.2	-54	28429.8	4762.35
-61.2	-53	4.81	0.81
61.3	-48.9	43.74	7.33
61.3	-48	26242.9	4396.01
61.3	172.8	50298.8	8425.69
-61.3	-54.1	1.88161e+06	315194
61.4	159.9	896.63	150.19
61.5	-49	39.36	6.59
-61.5	-50.9	284298	47623.5
61.6	-49.2	5.69	0.95
-61.9	-57.8	433007	72534.2
62.1	-49	4.81	0.81
62.1	-49.1	26.24	4.4
-62.1	-57.9	588278	98543.9
-62.1	-58	236186	39564.1
62.2	-48.9	4.81	0.81
-62.2	-58.3	52923.1	8865.29
-62.2	-59.1	6998.1	1172.27
-62.2	-59	89663.1	15019.7
-62.3	-59.6	78728.6	13188
62.4	-50.1	295.23	49.46
62.4	-50.2	271.17	45.43
62.5	-50.3	17.93	3
-62.5	-59.4	21650.4	3626.71
-62.5	-59.9	393.64	65.94
62.6	-50.4	1.12	0.19
-62.6	-59.7	1727.66	289.4
-62.6	-59.8	79603.4	13334.6
62.7	-50.6	94.04	15.75
-62.7	-61	1325.26	222
-62.7	-60.9	14214.9	2381.17
-62.7	-61.1	15505.2	2597.31
62.8	-50.1	2.84	0.48
62.8	-50.5	11.15	1.87
-62.8	-60.1	26.24	4.4
-62.8	-61.3	21650.4	3626.71
-62.8	-61.6	43519.4	7290.05
-62.9	-61.4	12028	2014.84
63.1	-50.9	266.8	44.7
63.1	-51	205.57	34.44
-63.1	-55.2	9152.2	1533.11
-63.1	-55.5	8966.31	1501.97
63.2	-50.3	24.06	4.03
-63.2	-56.6	7654.17	1282.17
-63.2	-57.3	2624.29	439.6
-63.2	-62.1	437.38	73.27
63.3	-50.4	39.36	6.59
-63.3	-57.8	6123.34	1025.74
-63.3	-61.9	87476.2	14653.4
63.4	-51.2	122.9	20.58
63.4	-51.3	18.15	3.04
-63.4	-54.6	111532	18683.1
-63.4	-62.2	962238	161187
63.5	-50.6	56.86	9.52
-63.5	-56.7	160081	26815.7
63.6	-51.1	67.8	11.35
63.7	-50.2	10.28	1.72
63.7	-51.4	21.21	3.55
63.8	-51.5	301.79	50.56
63.9	-51.2	2.14	0.36
63.9	-51.6	443.94	74.36
-63.9	-60.9	70637	11832.6
64.1	-50.1	15.96	2.67
64.1	-51	8.09	1.36
64.1	-51.8	8.31	1.39
64.1	-51.9	0.37	0.06
64.2	-50.4	3.94	0.66
64.2	-51.1	2.62	0.44
64.2	-51.2	481.12	80.59
64.2	-51.5	21.87	3.66
64.2	-52.1	3.94	0.66
-64.2	-56.6	212130	35534.4
-64.2	-61	5904.64	989.1
-64.2	-61.7	4373.81	732.67
64.4	-50.9	9.62	1.61
-64.4	-61.6	349.9	58.61
64.5	-51.4	3717.74	622.77
-64.5	-61.8	6560.72	1099
-64.5	-61.9	9403.7	1575.23
64.6	-51.2	3717.74	622.77
64.7	-50.6	13755.6	2304.24
64.7	-51.3	0.9	0.15
64.8	-52	17.71	2.97
-64.8	-62.8	6429.5	1077.02
-64.8	-62.9	6998.1	1172.27
-64.8	-63.8	443942	74365.9
64.9	-50.7	16.18	2.71
-64.9	-63	6342.03	1062.37
-64.9	-63.1	1312.14	219.8
65.1	-52.5	2.41	0.4
-65.1	-64	4745.59	794.94
65.3	-51.5	104.97	17.58
65.3	-52.8	14.87	2.49
65.4	-53	4.4	0.74
65.5	-53.1	52.49	8.79
65.5	-52	32.8	5.5
-65.5	-65.7	2339.99	391.98
65.6	-51.8	9.19	1.54
65.6	-52.5	87.48	14.65
65.6	-52.6	6.34	1.06
65.7	-50.8	568.6	95.25
65.7	-52.7	14.65	2.45
65.7	-53.3	52.49	8.79
65.9	-52.1	24.06	4.03
65.9	-52.3	852.89	142.87
65.9	-52.5	940.37	157.52
65.9	-53.1	76.54	12.82
65.9	-53.5	12.47	2.09
65.9	-53	34.55	5.78
66.1	-51.8	634.2	106.24
66.1	-53.2	15.96	2.67
66.1	-53.3	4.16	0.7
66.1	-53.7	17.06	2.86
66.2	-50.8	61.23	10.26
66.2	-53.6	218.69	36.63
-66.2	-66.9	1137.19	190.49
66.5	-52.2	1071.58	179.5
66.5	-52.5	191.36	32.05
66.5	-52.7	170.58	28.57
66.6	-50.8	328.04	54.95
-66.6	139.2	65607.2	10990
66.7	-51.9	14.87	2.49
66.7	-53.4	14.87	2.49
66.8	-53.3	61.23	10.26
66.9	-51	37.18	6.23
66.9	-51.1	207.76	34.8
66.9	-51.7	5.47	0.92
66.9	-52.1	89.66	15.02
66.9	-52.3	16.62	2.78
66.9	-52.4	415.51	69.6
66.9	-52.5	22.74	3.81
66.9	-53.1	3717.74	622.77
66.9	-53	2.19	0.37
-66.9	-66.7	37396.1	6264.32
67.1	-54	100.6	16.85
67.2	-53.8	306.17	51.29
67.2	-53.9	358.66	60.08
67.3	-53.4	3.94	0.66
67.4	-52.7	24.06	4.03
67.5	-52	4373.81	732.67
67.6	-53.2	45.93	7.69
67.7	-51.8	306.17	51.29
67.7	-52.9	113.72	19.05
67.7	-53.1	568.6	95.25
67.8	-50.7	39.36	6.59
67.8	-50.8	69.98	11.72
67.8	-50.9	118.09	19.78
67.8	-52.5	2.17	0.36
67.8	-52.6	54.67	9.16
67.8	-52.8	203.38	34.07
67.8	-53.7	2.84	0.48
67.8	-53.8	26.24	4.4
67.8	-53.9	40.24	6.74
-67.8	-68.7	21869	3663.34
-67.8	-68.9	546726	91583.6
67.9	-50.5	24.06	4.03
67.9	-50.6	15.75	2.64
67.9	-51.2	1137.19	190.49
67.9	-51.3	218.69	36.63
67.9	-51.5	17.28	2.89
67.9	-51.7	328.04	54.95
67.9	-52.1	940.37	157.52
67.9	-53.5	24.06	4.03
68.1	-51.1	41.55	6.96
68.1	-51.6	69.98	11.72
68.1	-52.3	122.47	20.51
68.1	-52.7	78.73	13.19
68.1	-53.6	14.65	2.45
68.2	-51	83.1	13.92
68.2	-51.9	32.8	5.5
68.2	-52.5	371.77	62.28
68.2	-52.8	262.43	43.96
68.2	-53.3	328.04	54.95
68.2	-53.4	150.9	25.28
68.2	-52	240.56	40.3
68.3	-53	2.41	0.4
68.4	-53.7	17.71	2.97
68.5	-50.9	371.77	62.28
68.5	-51.4	940.37	157.52
68.5	-51.7	28.43	4.76
68.5	-52.9	7.87	1.32
68.6	-51.2	6.78	1.14
68.6	-51.3	10.94	1.84
68.6	-51.8	80.7	13.51
68.6	-51.9	568.6	95.25
68.6	-52.8	0.66	0.11
68.7	-50.4	26.24	4.4
68.7	-51.5	3280.36	549.5
68.7	-52.2	118.09	19.78
68.7	-52.5	65.6	10.99
68.7	-52.7	39.36	6.59
68.8	-52.4	45.93	7.69
68.8	-53.2	2.62	0.44
68.9	-53.1	603.59	101.11
69.1	-50.2	5.47	0.92
69.1	-50.3	8.75	1.47
69.1	-50.4	109.35	18.32
69.1	-51	76.54	12.82
69.1	-53.5	1246.54	208.81
69.2	-51.2	102.78	17.22
69.3	-53.4	468	78.4
69.3	-54	349.9	58.61
-69.3	158.5	1946.35	326.04
69.4	-24.1	9.62	1.61
69.4	-53	14.21	2.38
69.5	-50.7	72.17	12.09
69.5	-50.9	8.31	1.39
69.5	-52.4	23.62	3.96
69.5	-53.7	415.51	69.6
69.5	-53.8	306.17	51.29
69.5	-54.4	328.04	54.95
69.6	-51	831.02	139.21
69.6	-51.9	6.12	1.03
69.6	-54.2	1902.61	318.71
69.6	-54.5	422.07	70.7
69.6	-54.6	67.79	11.36
69.6	-54.7	94.03	15.75
69.6	-54.8	122.46	20.52
69.7	-53.9	164.02	27.48
69.7	-55	43.74	7.33
69.8	-54.9	218.69	36.63
69.9	-50.8	743.55	124.55
69.9	-51.1	8310.24	1392.07
69.9	-51.3	3717.74	622.76
69.9	-54.2	11.37	1.9
69.9	-54.8	831.02	139.21
70.1	-51.2	21.87	3.66
70.1	-51.8	135851	22756.7
70.1	-52.4	54.67	9.16
70.1	-54	21.21	3.55
70.2	-50.9	12.9	2.16
70.2	-55.1	10.5	1.76
70.3	-51.9	168.39	28.21
70.4	-53.9	80.92	13.56
70.4	-54.1	214.32	35.9
70.4	-54.7	52.49	8.79
70.4	-54.8	262.43	43.96
70.5	-55	37.18	6.23
70.6	-52.8	48.11	8.06
70.6	-54.5	240.56	40.3
70.7	-54.6	207.76	34.8
-70.8	11.7	19.46	3.26
70.9	-55.3	78.73	13.19
71.1	-53.7	15.53	2.6
71.1	-54.9	4.16	0.7
71.3	-55	8.09	1.36
71.7	-55	26.24	4.4
71.8	-55.8	144.34	24.18
72.1	-56	2011.95	337.03
72.3	-56.3	212.13	35.53
72.5	-56	21.87	3.66
72.6	-55.8	74.35	12.46
72.6	-56.1	19.03	3.19
72.7	-55.9	137.78	23.08
72.8	-55.4	306.17	51.29
72.8	-56.2	10.72	1.8
72.8	-56.6	52.49	8.79
72.9	-56.1	216504	36267.1
73.1	-55.6	2.19	0.37
73.1	-56.7	39.36	6.59
73.3	-56	4.16	0.7
73.4	-56.2	63.42	10.62
-73.4	-126.8	415512	69603.5
73.6	-56.6	67.36	11.28
-74.8	-136.9	656.07	109.9
-77.2	-166.4	240560	40296.8
-77.5	-48.5	371774	62276.8
